# Supplementary material for: The rolB‐transgenic Nicotiana tabacum plants exhibit upregulated ARF7 and ARF19 gene expression
Source: Plant Direct. 2022 Jun 18;6(6):e414. doi: 10.1002/pld3.414 (PMC9219009; doi:10.1002/pld3.414)
Supplement: Supplementary file 4 — Figure S4 Results of the datamining performed on the gene ontology record file obtained from TAIR website represented as a Venn diagram ‐ Root‐related transcription factors (n = 102) were found by the intersection of two sets. [file PLD3-6-e414-s004.zip]

Archive with 1 entries (1 files):
- pld3_414-sup-0004-SupplementaryFigureS4.png
